# Supplementary material for: The Epigenetic Legacy of Maternal Protein Restriction: Renal Ptger1 DNA Methylation Changes in Hypertensive Rat Offspring
Source: Nutrients. 2023 Sep 13;15(18):3957. doi: 10.3390/nu15183957 (PMC10535296; doi:10.3390/nu15183957)
Supplement: Supplementary file 1 [file nutrients-15-03957-s001.zip]

Archive with 1 entries (1 files):
- nutrients-2589508-supplementary.pdf
